# Supplementary material for: Investigation of the Antibacterial Activity and Efflux Pump Inhibitory Effect of Cycas thouarsii R.Br. Extract against Klebsiella pneumoniae Clinical Isolates
Source: Pharmaceuticals (Basel). 2021 Aug 1;14(8):756. doi: 10.3390/ph14080756 (PMC8401967; doi:10.3390/ph14080756)
Supplement: Supplementary file 1 [file pharmaceuticals-14-00756-s001.zip]

Archive with 1 entries (1 files):
- pharmaceuticals-1306360-supplementary.pdf
